# Supplementary material for: Characterization of the Thermostable Biosurfactant Produced by Burkholderia thailandensis DSM 13276
Source: Polymers (Basel). 2022 May 20;14(10):2088. doi: 10.3390/polym14102088 (PMC9143496; doi:10.3390/polym14102088)
Supplement: Supplementary file 1 [file polymers-14-02088-s001.zip]

Archive with 1 entries (1 files):
- polymers-1729579-supplementary.pdf
